# Supplementary material for: Comparative Analysis of Normoxia- and Hypoxia-Modified Extracellular Vesicle Therapy in Function, Perfusion, and Collateralization in Chronically Ischemic Myocardium
Source: Int J Mol Sci. 2023 Jan 20;24(3):2076. doi: 10.3390/ijms24032076 (PMC9916784; doi:10.3390/ijms24032076)
Supplement: Supplementary file 1 [file ijms-24-02076-s001.zip]

Archive with 1 entries (1 files):
- ijms-2168040-supplementary.pdf
